# Supplementary material for: Constituents from Dolichos lablab L. Flowers and Their Anti-Inflammatory Effects via Inhibition of IL-1β Release
Source: Molecules. 2024 Aug 7;29(16):3751. doi: 10.3390/molecules29163751 (PMC11357617; doi:10.3390/molecules29163751)
Supplement: Supplementary file 1 [file molecules-29-03751-s001.zip]

Archive with 1 entries (1 files):
- molecules-3127875-supplementary.pdf
